# Supplementary material for: Exploring Gender Differences in the Effects of Diet and Physical Activity on Metabolic Parameters
Source: Nutrients. 2025 Jan 20;17(2):354. doi: 10.3390/nu17020354 (PMC11768364; doi:10.3390/nu17020354)
Supplement: Supplementary file 1 [file nutrients-17-00354-s001.zip]

Archive with 1 entries (1 files):
- nutrients-3428437-supplementary.pdf
